# Supplementary material for: Effect of Storage Conditions on the Volatilome, Biochemical Composition and Quality of Golden Delicious and Red Delicious Apple (Malus domestica) Varieties
Source: Molecules. 2024 Jun 21;29(13):2954. doi: 10.3390/molecules29132954 (PMC11243091; doi:10.3390/molecules29132954)
Supplement: Supplementary file 1 [file molecules-29-02954-s001.zip]

Archive with 1 entries (1 files):
- molecules-3049315-supplementary.pdf
